# Supplementary material for: Is the Association between Herbal Use and Blood-Pressure Control Mediated by Medication Adherence? A Cross-Sectional Study in Primary Care
Source: Int J Environ Res Public Health. 2021 Dec 7;18(24):12916. doi: 10.3390/ijerph182412916 (PMC8702107; doi:10.3390/ijerph182412916)
Supplement: Supplementary file 1 [file ijerph-18-12916-s001.zip]

Archive with 1 entries (1 files):
- ijerph-1475088-supplementary.pdf
